# Supplementary material for: Effect of Host Pupae Cryogenic, Anesthesia, Parasitoid‐to‐Host Ratios to Scleroderma sichuanensis the Percentage Parasitism and Numbers of Output
Source: Ecol Evol. 2024 Nov 28;14(12):e70649. doi: 10.1002/ece3.70649 (PMC11602668; doi:10.1002/ece3.70649)
Supplement: Supplementary file 1 — Table S1. The average number of wasps per tube at different parasitoid‐to‐host ratios and host pupae cryogenic. [file ECE3-14-e70649-s001.xlsx]

## Sheet: Suitable parasitoid-host ratio
	Parasitoid-to-host ratio
	01:01:00	02:01:00	03:01:00	04:01:00	05:01:00
The average number of wasps per tube (head)	4	6	2	1	2
	5	0	6	4	0
	3	8	4	0	1
	4	9	3	4	3
	5	12	1	1	1
	6	8	1	3	3
	4	12	0	5	1
	6	7	4	0	1
	4	6	2	3	2
	5	5	0	4	3
	6	8	2	5	1
	6	4	3	0	1
	5	8	2	3	0
	4	10	4	2	3
	5	8	1	3	2
	5	11	2	2	3
	2	13	4	4	0
	6	6	2	2	2
	4	7	3	0	1
	2	13	0	2	0
	3	12	1	3	1
	0	7	4	4	2
	3	8	2	1	1
	4	8	1	3	3
	5	6	4	0	0
	7	12	2	1	1
	4	7	3	1	2
	3	6	0	2	1
	3	5	4	1	1
	6	8	2	2	3
Total wasp output (head)	129	240	69	66	45
SD	1.51202	2.9361	1.51202	1.54026	1.04221
SE	0.276056	0.536056	0.276056	0.281212	0.190281
Number of inoculated tubes (head)	30	30	30	30	30
The average number of wasps per tube (head)	4.3	8	2.3	2.2	1.5
Number of offspring wasp tubes (head)	19	22	8	9	4
Wasp emergence rate (%)	0.633333	0.733333	0.266667	0.3	0.133333

## Sheet: Different treatment temperature
	Processing temperature (℃)
	-2	-4	-6	-8	-10	-12
The average number of wasps per tube (head)	8	17	6	26	36	22
	14	14	10	25	39	24
	17	17	6	29	42	19
	12	15	9	33	26	22
	15	26	12	25	29	26
	10	22	6	24	39	19
	16	4	11	22	46	16
	15	25	9	29	22	11
	16	22	6	25	19	19
	14	26	8	28	29	21
	16	28	6	26	38	18
	12	20	9	30	34	16
	13	15	8	33	22	0
	11	16	10	25	16	26
	15	19	7	21	43	29
	8	14	5	31	42	26
	12	29	6	36	45	15
	14	16	5	12	39	24
	13	18	8	26	29	12
	14	26	9	35	31	15
	7	16	6	26	29	26
	12	19	11	29	29	18
	6	15	12	30	39	16
	0	22	8	30	38	19
	12	16	7	25	30	14
	6	19	6	33	42	14
	12	20	10	36	36	23
	15	16	12	29	29	18
	16	28	13	40	38	14
	8	25	10	39	46	16
Total wasp output (head)	359	585	251	858	1022	558
SD	3.88173	5.50705	2.34128	5.7211	8.12376	5.86985
SE	0.708703	1.00544	0.427458	1.04453	1.48319	1.07168
Number of inoculated tubes (head)	30	30	30	30	30	30
The average number of wasps per tube (head)	11.9667	19.5	8.36667	28.6	34.0667	18.6
Number of offspring wasp tubes (head)	18	23	18	28	27	23
Wasp emergence rate (%)	0.6	0.766667	0.6	0.933333	0.9	0.766667
